# Supplementary material for: Giantin mediates Golgi localization of Gal3-O-sulfotransferases and affects salivary mucin sulfation in patients with Sjögren’s disease
Source: JCI Insight. 2024 Nov 22;9(22):e171585. doi: 10.1172/jci.insight.171585 (PMC11601944; doi:10.1172/jci.insight.171585)
Supplement: Supporting data values [file jciinsight-9-171585-s201.xls]

## Sheet: Fig. 1C
Control	SjD Patients
Area of GA	Area of GA
0.392	0.287
0.234	0.253
0.19	0.177
0.107	0.217
0.137	0.307
0.117	0.164
0.279	0.481
0.099	0.34
0.212	0.351
0.198	0.575
0.263	0.296
0.17	0.267
0.137	0.707
0.227	0.257
0.184	0.405
0.166	0.287
0.263	0.253
0.138	0.246
0.105	0.255
0.321	0.424
0.246	0.626
0.171	0.441
0.232	0.486
0.186	0.148
0.166	0.252
	0.375
	0.361
	0.257
	0.269
	0.24
	0.219
	0.39
	0.721
	0.358
	0.18
	0.239
	0.155
	0.243
	0.196
	0.706
	0.253
	0.158
	0.203
	0.172
	0.339
	0.258
	0.177
	0.254
	0.396
	0.413
	0.282
	0.193
	0.218

## Sheet: Fig. 1D
Control	SjD Patients
GA cisternae width	GA cisternae width
21	16
18	25
13	28
18	26
13	56
38	48
28	26
46	36
20	34
21	53
15	29
30	18
18	45
23	48
10	40
25	32
14	57
17	54
11	58
10	75
10	48
9	60
17	17
13	27
9	25
	25
	34
	25
	32
	29
	29
	46
	30
	30
	20
	24
	19
	46
	37
	39
	44
	30
	55
	33
	16
	20
	28
	25
	20
	33
	29

## Sheet: Fig. 3C
Control	SjD Patients
Giantin staining	Giantin staining
0.622027	10.9185
0.860039	3.55763
0.959694	4.76435
1.06505	8.14377
0.550107	6.3781
0.664479	0.39819
0.519125	0.6164
0.962219	1.35738
1.11915	0.660728
1.03356	2.90563
0.970767	2.84302
1.65498	0.880345
1.19013	1.97241
1.02472	0.820004
1.42544	1.74327
0.885972	2.79422
1.20777	1.35691
1.34252	1.02299
0.839588	4.80756
0.970912	5.81212
0.864223	2.86455
0.450055	2.36652
1.10256	2.63927
0.867793	1.01683
1.04658	2.31361
0.690195	2.52807
0.961137	1.57775
0.724856
1.96108
0.183297
1.16211
0.190186
1.40885
3.50353
0.427693
0.62704

## Sheet: Fig. 3D
Control	SjD Patients
Colocalization Giantin/PDI	Colocalization Giantin/PDI
7.83	33.15
5.88	30.14
2.25	26.05
0.97	29.47
2.71	25.86
3.19	28.17
2.56	26.28
1.71	21.69
0.73	34.12
7.35	26.91
8.86	24.96
2.68	24.02
3.01	15.84
9.11	17.43
4.49	15.1
11.85	24.02
10.95	23.07
10.42	20.07
12.62	19.86
11.37
11.01
15.73
14.71
9.22
10.76
5.4
12.71
10.9
8.62

## Sheet: Fig. 4E
Control	SjD Patients
Colocalization MUC1/Giantin	Colocalization MUC1/Giantin
1.1	48.5
0.8	58.2
0.1	51.5
0.6	11
1.2	26.9
0.9	13
0.8	2.7
9.5	12.1
0.9	1.7
0.6	1.8
0.3	9
0.9	57.1
1.3	59.2
	54.7
	28.5
	2.9
	27.5
	25.9

## Sheet: Fig. 4F
Control	SjD Patients
Colocalization MUC7/Giantin	Colocalization MUC7/Giantin
15.4	1.2
8.3	1
1.6	3.5
0	1.9
19.1	3.7
23.5	5.8
14.3	0.1
14.6	13.6
15.3	0.9
5.3	9.7
12.2	24
	1.9
	25.1
	8.4
	4.8
	21.7
	4.8
	28.2

## Sheet: Fig. 8G
HSG NT	HSG TNFα
Gal2ST4 intensity	Gal2ST4 intensity
1.3	1.75
0.68	1.25
1.22	1.31
0.97	1.59
1.35	3.12
0.63	2.53
0.85

## Sheet: Fig. 9G
SjD Patients	SjD Patients
Gal3ST activity	Sulfo-Lewis (+) acini
13.97	35.79
6.07	8.53
8.4	39.45
4.41	39.01
3	11.19
3.29	14.07
12.33	33.04
5.81	31.68
1.95	3.19
2.15	16.99
1.97	2.95
1.13	2.77
0.3	12.38
1.56	17.29
0.06	5.5

## Sheet: Fig. S2D
sh-control	sh-Giantin	sh-GM130
Giantin protein levels	Giantin protein levels	Giantin protein levels
0.995495	0.119039	0.794025
1.00724	0.102809	0.460033
0.994388	0.104928	0.431008

## Sheet: Fig. S2E
sh-control	sh-Giantin	sh-GM130
GM130 protein levels	GM130 protein levels	GM130 protein levels
0.996093	0.806951	0.149212
1.0376	1.3642	0
1.03905	0.282847	0

[truncated: 8 more sheets: Fig. S2F, Fig. S7A, Fig. S7B, Fig. S7C, Fig. S7D, Fig. S8G, Fig. S8H, Fig. S9G]
